# Supplementary material for: Regioselective One-Pot Synthesis, Biological Activity and Molecular Docking Studies of Novel Conjugates N-(p-Aryltriazolyl)-1,5-benzodiazepin-2-ones as Potent Antibacterial and Antifungal Agents
Source: Molecules. 2022 Jun 22;27(13):4015. doi: 10.3390/molecules27134015 (PMC9268147; doi:10.3390/molecules27134015)
Supplement: Supplementary file 1 [file molecules-27-04015-s001.zip]

Archive with 1 entries (1 files):
- molecules-1755058-supplementary.pdf
